# Supplementary material for: Microcephaly protein ANKLE2 promotes Zika virus replication
Source: mBio. 2025 Jan 13;16(2):e02683-24. doi: 10.1128/mbio.02683-24 (PMC11796389; doi:10.1128/mbio.02683-24)
Supplement: Table S1 — CRISPR mutagenesis sequencing. [file mbio.02683-24-s0002.xlsx]

## Sheet: H-ncg
Target Sequence	Reads	Avg Q Score	Type	Pct	Indel Length	Target Amino Acids
CGGTGGCTGGTGCGGCGGCTGGGCCCGCGGCCGGGAGGTCTGGGCCGCAGCGGGACCCCAGTTCCTCCGCCAAGCGCGGCCGCCGCCCCCGCCTCAGGTGAAATGACAATGGATGCTCTGTTGGCTCGATTGAAACTTCTGAATCCAGATGACCTTAGAGAAGAAATCGTCAAAGCCGGATTGAAATGTGGACCCATTACATCAACTACAAGGTTCATTTTTGAGAAAAAATTGGCTCAGGCTTTACTGGAGCAAGGAGGAA	83652	33	WT	77.36	0	RWLVRRLGPRPGGLGRSGTPVPPPSAAAAPASGEMTMDALLARLKLLNPDDLREEIVKAGLKCGPITSTTRFIFEKKLAQALLEQGG
CGGTGGCTGGTGCGGCGGCTGGGCCCGCGGCCGGGAGGTCTGGGCCGCAGCGGGACCCCAG-TCCTCCGCCAAGCGCGGCCGCCGCCCCCGCCTCAGGTGAAATGACAATGGATGCTCTGTTGGCTCGATTGAAACTTCTGAATCCAGATGACCTTAGAGAAGAAATCGTCAAAGCCGGATTGAAATGTGGACCCATTACATCAACTACAAGGTTCATTTTTGAGAAAAAATTGGCTCAGGCTTTACTGGAGCAAGGAGGAA	3693	32	Deletion	3.42	-1	RWLVRRLGPRPGGLGRSGTPVLRQARPPPPPQVK*
CGGTGGCTGGTGCGGCGGCTGGGCCCGCGGCCGGGAGGTCTGGGCCGCAGCGGGACCCCAGT----------------GCCGCCGCCCCCGCCTCAGGTGAAATGACAATGGATGCTCTGTTGGCTCGATTGAAACTTCTGAATCCAGATGACCTTAGAGAAGAAATCGTCAAAGCCGGATTGAAATGTGGACCCATTACATCAACTACAAGGTTCATTTTTGAGAAAAAATTGGCTCAGGCTTTACTGGAGCAAGGAGGAA	2778	32	Deletion	2.57	-16	RWLVRRLGPRPGGLGRSGTPVPPPPPQVK*
CGGTGGCTGGTGCGGCGGCTGGGCCCGCGGCCGGGAGGTCTGGGCCGCAGCGGGACCCCA--TCCTCCGCCAAGCGCGGCCGCCGCCCCCGCCTCAGGTGAAATGACAATGGATGCTCTGTTGGCTCGATTGAAACTTCTGAATCCAGATGACCTTAGAGAAGAAATCGTCAAAGCCGGATTGAAATGTGGACCCATTACATCAACTACAAGGTTCATTTTTGAGAAAAAATTGGCTCAGGCTTTACTGGAGCAAGGAGGAA	2409	33	Deletion	2.23	-2	RWLVRRLGPRPGGLGRSGTPSSAKRGRRPRLR*
CGGTGGCTGGTGCGGCGGCTGGGCCCGCGGCCGGGAGGTCTGGGCCGCAGCGGGACCC----TCCTCCGCCAAGCGCGGCCGCCGCCCCCGCCTCAGGTGAAATGACAATGGATGCTCTGTTGGCTCGATTGAAACTTCTGAATCCAGATGACCTTAGAGAAGAAATCGTCAAAGCCGGATTGAAATGTGGACCCATTACATCAACTACAAGGTTCATTTTTGAGAAAAAATTGGCTCAGGCTTTACTGGAGCAAGGAGGAA	2103	33	Deletion	1.94	-4	RWLVRRLGPRPGGLGRSGTLLRQARPPPPPQVK*
CGGTGGCTGGTGCGGCGGCTGGGCCCGCGGCCGGGAGGTCTGGGCCGCAGCGGGACCCCAGTTCCTCCGCCAAGCGCGGCCGCCGCCCCCGCCTCAGGTGAAATGACAATGGATGCTCTGTTGGCTCGATTGAAACTTCTGAATCCAGATGACCTTAGAGAAGAAATCGTCAAAGCCGGATTGAAATGTGGACCCATTACATCAACTACAAGGTTCATTTTTGAGAaAAAAATTGGCTCAGGCTTTACTGGAGCAAGGAGGAA	843	33	Insertion	0.78	1	RWLVRRLGPRPGGLGRSGTPVPPPSAAAAPASGEMTMDALLARLKLLNPDDLREEIVKAGLKCGPITSTTRFIFEKKIGSGFTGARR
CGGTGGCTGGTGCGGCGGCTGGGCCCGCGGCCGGGAGGTCTGGGCCGCAGCGGGACCCCAGTTCCTCCGCCAAGCGCGGCCGCCGCCCCCGCCTCAGGTGAAATGACAATGGATGCTCTGTTGGCTCGATTGAAACTTCTGAATCCAGATGACCTTAGAGAAGAAATCGTCAAAGCCGGATTGAAATGTGGACCCATTACATCAACTACACGGTTCATTTTTGAGAAAAAATTGGCTCAGGCTTTACTGGAGCAAGGAGGAA	110	30	1 Base Change	0.1	0	RWLVRRLGPRPGGLGRSGTPVPPPSAAAAPASGEMTMDALLARLKLLNPDDLREEIVKAGLKCGPITSTTRFIFEKKLAQALLEQGG
CGGTGGCTGGTGCGGCGGCTGGGCCCGCGGCCGGGAGGTCTGGGCCGCAGCGGGACCCCAGTTCCTCCGCCAAGCGCGGCCGCCGCCCCCGCCTCAGGTGAAATGACAATGGATGCTCTGTTGGCTCGATTGAAACTTCTGAATCCAGATGACCTTAGAGAAGAAATCGTCAAAGCCGGATTGAAATGTGGACCCATTACATCAACTACAAGGTTCATTTTTGAGACAAAATTGGCTCAGGCTTTACTGGAGCAAGGAGGAA	108	30	1 Base Change	0.1	0	RWLVRRLGPRPGGLGRSGTPVPPPSAAAAPASGEMTMDALLARLKLLNPDDLREEIVKAGLKCGPITSTTRFIFETKLAQALLEQGG
CGGTGGCTGGTGCGGCGGCTGGGCCCGCGGCCGGGAGGTCTGGGCCGCAGCGGGACCCCAGTTCCTCCGCCAAGCGCGGCCGCCGCCCCCGCCTCAGGTGAAATGACAATGGATGCTCTGTTGGCTCGATTGAAACTTCTGAATCCAGATGACCTTAGAGAAGAAATCGTCAAAGCCGGATTGAAATGTGGACACATTACATCAACTACAAGGTTCATTTTTGAGAAAAAATTGGCTCAGGCTTTACTGGAGCAAGGAGGAA	94	28	1 Base Change	0.09	0	RWLVRRLGPRPGGLGRSGTPVPPPSAAAAPASGEMTMDALLARLKLLNPDDLREEIVKAGLKCGHITSTTRFIFEKKLAQALLEQGG
CGGTGGCTGGTGCGGCGGCTGGGCCCGCGGCCGGGAGGTCTGGGCCGCAGCGGGACCCCAGTTCCTCCGCCAAGCGCGGCCGCCGCCCCCGCCTCAGGTGAAATGACAATGGATGCTCTGTTGGCTCGATTGAAACTTCTGAATCCAGATGACCTTAGAGAAGAAATCGTCAAAGCCGGATTGAAATGTGGACCCATTACATCAACTACAAGGTTCATTTTTGA-AAAAAATTGGCTCAGGCTTTACTGGAGCAAGGAGGAA	87	32	Deletion	0.08	-1	RWLVRRLGPRPGGLGRSGTPVPPPSAAAAPASGEMTMDALLARLKLLNPDDLREEIVKAGLKCGPITSTTRFIFEKNWLRLYWSKEE
Other (< top 10 reads)	12259	N/A	N/A	11.33	N/A	Other

## Sheet: H1
Target Sequence	Reads	Avg Q Score	Type	Pct	Indel Length	Target Amino Acids
CGGTGGCTGGTGCGGCGGCTGGGCCCGCGGCCGGGAGGTCTGGGCCGCAGCGGGACCCCAG-TCCTCCGCCAAGCGCGGCCGCCGCCCCCGCCTCAGGTGAAATGACAATGGATGCTCTGTTGGCTCGATTGAAACTTCTGAATCCAGATGACCTTAGAGAAGAAATCGTCAAAGCCGGATTGAAATGTGGACCCATTACATCAACTACAAGGTTCATTTTTGAGAAAAAATTGGCTCAGGCTTTACTGGAGCAAGGAGGAA	37801	33	Deletion	23.74	-1	RWLVRRLGPRPGGLGRSGTPVLRQARPPPPPQVK*
CGGTGGCTGGTGCGGCGGCTGGGCCCGCGGCCGGGAGGTCTGGGCCGCAGCGGGACCC----TCCTCCGCCAAGCGCGGCCGCCGCCCCCGCCTCAGGTGAAATGACAATGGATGCTCTGTTGGCTCGATTGAAACTTCTGAATCCAGATGACCTTAGAGAAGAAATCGTCAAAGCCGGATTGAAATGTGGACCCATTACATCAACTACAAGGTTCATTTTTGAGAAAAAATTGGCTCAGGCTTTACTGGAGCAAGGAGGAA	37507	33	Deletion	23.55	-4	RWLVRRLGPRPGGLGRSGTLLRQARPPPPPQVK*
CGGTGGCTGGTGCGGCGGCTGGGCCCGCGGCCGGGAGGTCTGGGCCGCAGCGGGACCCCA--TCCTCCGCCAAGCGCGGCCGCCGCCCCCGCCTCAGGTGAAATGACAATGGATGCTCTGTTGGCTCGATTGAAACTTCTGAATCCAGATGACCTTAGAGAAGAAATCGTCAAAGCCGGATTGAAATGTGGACCCATTACATCAACTACAAGGTTCATTTTTGAGAAAAAATTGGCTCAGGCTTTACTGGAGCAAGGAGGAA	36867	33	Deletion	23.15	-2	RWLVRRLGPRPGGLGRSGTPSSAKRGRRPRLR*
CGGTGGCTGGTGCGGCGGCTGGGCCCGCGGCCGGGAGGTCTGGGCCGCAGCGGGACCCCAGT----------------GCCGCCGCCCCCGCCTCAGGTGAAATGACAATGGATGCTCTGTTGGCTCGATTGAAACTTCTGAATCCAGATGACCTTAGAGAAGAAATCGTCAAAGCCGGATTGAAATGTGGACCCATTACATCAACTACAAGGTTCATTTTTGAGAAAAAATTGGCTCAGGCTTTACTGGAGCAAGGAGGAA	30720	32	Deletion	19.29	-16	RWLVRRLGPRPGGLGRSGTPVPPPPPQVK*
CGGTGGCTGGTGCGGCGGCTGGGCCCGCGGCCGGGAGGTCTGGGCCGCAGCGGGACCCCAGTTCCTCCGCCAAGCGCGGCCGCCGCCCCCGCCTCAGGTGAAATGACAATGGATGCTCTGTTGGCTCGATTGAAACTTCTGAATCCAGATGACCTTAGAGAAGAAATCGTCAAAGCCGGATTGAAATGTGGACCCATTACATCAACTACAAGGTTCATTTTTGAGAAAAAATTGGCTCAGGCTTTACTGGAGCAAGGAGGAA	1408	33	WT	0.88	0	RWLVRRLGPRPGGLGRSGTPVPPPSAAAAPASGEMTMDALLARLKLLNPDDLREEIVKAGLKCGPITSTTRFIFEKKLAQALLEQGG
CGGTGGCTGGTGCGGCGGCTGGGCCCGCGGCCGGGAGGTCTGGGCCGCAGCGGGACCCCAG-TCCTCCGCCAAGCGCGGCCGCCGCCCCCGCCTCAGGTGAAATGACAATGGATGCTCTGTTGGCTCGATTGAAACTTCTGAATCCAGATGACCTTAGAGAAGAAATCGTCAAAGCCGGATTGAAATGTGGACCCATTACATCAACTACAAGGTTCATTTTTGAGAaAAAAATTGGCTCAGGCTTTACTGGAGCAAGGAGGAA	303	33	Insertion and Deletion	0.19	0	RWLVRRLGPRPGGLGRSGTPVLRQARPPPPPQVK*
CGGTGGCTGGTGCGGCGGCTGGGCCCGCGGCCGGGAGGTCTGGGCCGCAGCGGGACCCCA--TCCTCCGCCAAGCGCGGCCGCCGCCCCCGCCTCAGGTGAAATGACAATGGATGCTCTGTTGGCTCGATTGAAACTTCTGAATCCAGATGACCTTAGAGAAGAAATCGTCAAAGCCGGATTGAAATGTGGACCCATTACATCAACTACAAGGTTCATTTTTGAGAaAAAAATTGGCTCAGGCTTTACTGGAGCAAGGAGGAA	298	33	Insertion and Deletion	0.19	-1	RWLVRRLGPRPGGLGRSGTPSSAKRGRRPRLR*
CGGTGGCTGGTGCGGCGGCTGGGCCCGCGGCCGGGAGGTCTGGGCCGCAGCGGGACCC----TCCTCCGCCAAGCGCGGCCGCCGCCCCCGCCTCAGGTGAAATGACAATGGATGCTCTGTTGGCTCGATTGAAACTTCTGAATCCAGATGACCTTAGAGAAGAAATCGTCAAAGCCGGATTGAAATGTGGACCCATTACATCAACTACAAGGTTCATTTTTGAGAaAAAAATTGGCTCAGGCTTTACTGGAGCAAGGAGGAA	180	33	Insertion and Deletion	0.11	-3	RWLVRRLGPRPGGLGRSGTLLRQARPPPPPQVK*
CGGTGGCTGGTGCGGCGGCTGGGCCCGCGGCCGGGAGGTCTGGGCCGCAGCGGGACCCCAGT----------------GCCGCCGCCCCCGCCTCAGGTGAAATGACAATGGATGCTCTGTTGGCTCGATTGAAACTTCTGAATCCAGATGACCTTAGAGAAGAAATCGTCAAAGCCGGATTGAAATGTGGACCCATTACATCAACTACAAGGTTCATTTTTGAGAaAAAAATTGGCTCAGGCTTTACTGGAGCAAGGAGGAA	177	32	Insertion and Deletion	0.11	-15	RWLVRRLGPRPGGLGRSGTPVPPPPPQVK*
CGGTGGCTGGTGCGGCGGCTGGGCCCGCGGCCGGGAGGTCTGGGCCGCAGCGGGACCCCAG-TCCTCCGCCAAGCGCGGCCGCCGCCCCCGCCTCAGGTGAAATGACAATGGATGCCCTGTTGGCTCGATTGAAACTTCTGAATCCAGATGACCTTAGAGAAGAAATCGTCAAAGCCGGATTGAAATGTGGACCCATTACATCAACTACAAGGTTCATTTTTGAGAAAAAATTGGCTCAGGCTTTACTGGAGCAAGGAGGAA	85	33	Deletion	0.05	-1	RWLVRRLGPRPGGLGRSGTPVLRQARPPPPPQVK*
Other (< top 10 reads)	13912	N/A	N/A	8.74	N/A	Other

## Sheet: H2
Target Sequence	Reads	Avg Q Score	Type	Pct	Indel Length	Target Amino Acids
CGGTGGCTGGTGCGGCGGCTGGGCCCGCGGCCGGGAGGTCTGGGCCGCAGCGGGACCCCAG-TCCTCCGCCAAGCGCGGCCGCCGCCCCCGCCTCAGGTGAAATGACAATGGATGCTCTGTTGGCTCGATTGAAACTTCTGAATCCAGATGACCTTAGAGAAGAAATCGTCAAAGCCGGATTGAAATGTGGACCCATTACATCAACTACAAGGTTCATTTTTGAGAAAAAATTGGCTCAGGCTTTACTGGAGCAAGGAGGAA	39059	32	Deletion	54.97	-1	RWLVRRLGPRPGGLGRSGTPVLRQARPPPPPQVK*
CGGTGGCTGGTGCGGCGGCTGGGCCCGCGGCCGGGAGGTCTGGGCCGCAGCGGGACCCCAGTTCCTCCGCCAAGCGCGGCCGCCGCCCCCGCCTCAGGTGAAATGACAATGGATGCTCTGTTGGCTCGATTGAAACTTCTGAATCCAGATGACCTTAGAGAAGAAATCGTCAAAGCCGGATTGAAATGTGGACCCATTACATCAACTACAAGGTTCATTTTTGAGAAAAAATTGGCTCAGGCTTTACTGGAGCAAGGAGGAA	5934	33	WT	8.35	0	RWLVRRLGPRPGGLGRSGTPVPPPSAAAAPASGEMTMDALLARLKLLNPDDLREEIVKAGLKCGPITSTTRFIFEKKLAQALLEQGG
CGGTGGCTGGTGCGGCGGCTGGGCCCGCGGCCGGGAGGTCTGGGCCGCAGCGGGACCCCAGT----------------GCCGCCGCCCCCGCCTCAGGTGAAATGACAATGGATGCTCTGTTGGCTCGATTGAAACTTCTGAATCCAGATGACCTTAGAGAAGAAATCGTCAAAGCCGGATTGAAATGTGGACCCATTACATCAACTACAAGGTTCATTTTTGAGAAAAAATTGGCTCAGGCTTTACTGGAGCAAGGAGGAA	5453	32	Deletion	7.67	-16	RWLVRRLGPRPGGLGRSGTPVPPPPPQVK*
CGGTGGCTGGTGCGGCGGCTGGGCCCGCGGCCGGGAGGTCTGGGCCGCAGCGGGACCC----TCCTCCGCCAAGCGCGGCCGCCGCCCCCGCCTCAGGTGAAATGACAATGGATGCTCTGTTGGCTCGATTGAAACTTCTGAATCCAGATGACCTTAGAGAAGAAATCGTCAAAGCCGGATTGAAATGTGGACCCATTACATCAACTACAAGGTTCATTTTTGAGAAAAAATTGGCTCAGGCTTTACTGGAGCAAGGAGGAA	4663	32	Deletion	6.56	-4	RWLVRRLGPRPGGLGRSGTLLRQARPPPPPQVK*
CGGTGGCTGGTGCGGCGGCTGGGCCCGCGGCCGGGAGGTCTGGGCCGCAGCGGGACCCCA--TCCTCCGCCAAGCGCGGCCGCCGCCCCCGCCTCAGGTGAAATGACAATGGATGCTCTGTTGGCTCGATTGAAACTTCTGAATCCAGATGACCTTAGAGAAGAAATCGTCAAAGCCGGATTGAAATGTGGACCCATTACATCAACTACAAGGTTCATTTTTGAGAAAAAATTGGCTCAGGCTTTACTGGAGCAAGGAGGAA	4618	33	Deletion	6.5	-2	RWLVRRLGPRPGGLGRSGTPSSAKRGRRPRLR*
CGGTGGCTGGTGCGGCGGCTGGGCCCGCGGCCGGGAGGTCTGGGCCGCAGCGGGACCCCAG-TCCTCCGCCAAGCGCGGCCGCCGCCCCCGCCTCAGGTGAAATGACAATGGATGCTCTGTTGGCTCGATTGAAACTTCTGAATCCAGATGACCTTAGAGAAGAAATCGTCAAAGCCGGATTGAAATGTGGACCCATTACATCAACTACAAGGTTCATTTTTGAGAaAAAAATTGGCTCAGGCTTTACTGGAGCAAGGAGGAA	365	33	Insertion and Deletion	0.51	0	RWLVRRLGPRPGGLGRSGTPVLRQARPPPPPQVK*
CGGTGGCTGGTGCGGCGGCTGGGCCCGCGGCCGGGAGGTCTGGGCCGCAGCGGGACCCCAGTTCCTCCGCCAAGCGCGGCCGTCGCCCCCGCCTCAGGTGAAATGACAATGGATGCTCTGTTGGCTCGATTGAAACTTCTGAATCCAGATGACCTTAGAGAAGAAATCGTCAAAGCCGGATTGAAATGTGGACCCATTACATCAACTACAAGGTTCATTTTTGAGAAAAAATTGGCTCAGGCTTTACTGGAGCAAGGAGGAA	145	33	1 Base Change	0.2	0	RWLVRRLGPRPGGLGRSGTPVPPPSAAVAPASGEMTMDALLARLKLLNPDDLREEIVKAGLKCGPITSTTRFIFEKKLAQALLEQGG
CGGTGGCTGGTGCGGCGGCTGGGCCCGCGGCCGGGAGGTCTGGGCCGCAGCGGGACCCCAG-TCCTCCGCCAAGCGCGGCCACCGCCCCCGCCTCAGGTGAAATGACAATGGATGCTCTGTTGGCTCGATTGAAACTTCTGAATCCAGATGACCTTAGAGAAGAAATCGTCAAAGCCGGATTGAAATGTGGACCCATTACATCAACTACAAGGTTCATTTTTGAGAAAAAATTGGCTCAGGCTTTACTGGAGCAAGGAGGAA	128	33	Deletion	0.18	-1	RWLVRRLGPRPGGLGRSGTPVLRQARPPPPPQVK*
CGGTGGCTGGTGCGGCGGCTGGGCCCGCGGCCGGGAGGTCTGGGCCGCAGCGGGACCCCAG-TCCTCCGCCAAGCGCGGCCGCCGCCCCCGCCTCAGGTGAAATGACAATGGATGCTCTGTTGGCTCGATTGAAACTTCTGAATCCAGATGACCTTAGAGAAGAAATCGTCAAAGCCGGATTGAAATGTGGACCCAATACATCAACTACAAGGTTCATTTTTGAGAAAAAATTGGCTCAGGCTTTACTGGAGCAAGGAGGAA	121	30	Deletion	0.17	-1	RWLVRRLGPRPGGLGRSGTPVLRQARPPPPPQVK*
CGGTGGCTGGTGCAGCGGCTGGGCCCGCGGCCGGGAGGTCTGGGCCGCAGCGGGACCCCAG-TCCTCCGCCAAGCGCGGCCGCCGCCCCCGCCTCAGGTGAAATGACAATGGATGCTCTGTTGGCTCGATTGAAACTTCTGAATCCAGATGACCTTAGAGAAGAAATCGTCAAAGCCGGATTGAAATGTGGACCCATTACATCAACTACAAGGTTCATTTTTGAGAAAAAATTGGCTCAGGCTTTACTGGAGCAAGGAGGAA	118	33	Deletion	0.17	-1	RWLVQRLGPRPGGLGRSGTPVLRQARPPPPPQVK*
Other (< top 10 reads)	10448	N/A	N/A	14.72	N/A	Other

## Sheet: J-ncg
Target Sequence	Reads	Avg Q Score	Type	Pct	Indel Length	Target Amino Acids
CGGTGGCTGGTGCGGCGGCTGGGCCCGCGGCCGGGAGGTCTGGGCCGCAGCGGGACCCCAGTTCCTCCGCCAAGCGCGGCCGCCGCCCCCGCCTCAGGTGAAATGACAATGGATGCTCTGTTGGCTCGATTGAAACTTCTGAATCCAGATGACCTTAGAGAAGAAATCGTCAAAGCCGGATTGAAATGTGGACCCATTACATCAACTACAAGGTTCATTTTTGAGAAAAAATTGGCTCAGGCTTTACTGGAGCAAGGAGGAA	266944	32	WT	82.78	0	RWLVRRLGPRPGGLGRSGTPVPPPSAAAAPASGEMTMDALLARLKLLNPDDLREEIVKAGLKCGPITSTTRFIFEKKLAQALLEQGG
CGGTGGCTGGTGCGGCGGCTGGGCCCGCGGCCGGGAGGTCTGGGCCGCAGCGGGACCCCAGTTCCTCCGCCAAGCGCGGCCGCCGCCCCCGCCTCAGGTGAAATGACAATGGATGCTCTGTTGGCTCGATTGAAACTTCTGAATCCAGATGACCTTAGAGAAGAAATCGTCAAAGCCGGATTGAAATGTGGACCCATTACATCAACTACAAGGTTCATTTTTGAGAaAAAAATTGGCTCAGGCTTTACTGGAGCAAGGAGGAA	4197	32	Insertion	1.3	1	RWLVRRLGPRPGGLGRSGTPVPPPSAAAAPASGEMTMDALLARLKLLNPDDLREEIVKAGLKCGPITSTTRFIFEKKIGSGFTGARR
CGGTGGCTGGTGCGGCGGCTGGGCCCGCGGCCGGGAGGTCTGGGCCGCAGCGGGACCCCAGTTCCTCCGCCAAGCGCGGCCGCCGCCCCCGCCTCAGGTGAAATGACAATGGATGCTCTGTTGGCTCGATTGAAACTTCTGAATCCAGATGACCTTAGAGAAGAAATCGTCAAAGCCGGATTGAAATGTGGACCCATTACATCAACTACAAGGTTCATTTTGGAGAAAAAATTGGCTCAGGCTTTACTGGAGCAAGGAGGAA	912	30	1 Base Change	0.28	0	RWLVRRLGPRPGGLGRSGTPVPPPSAAAAPASGEMTMDALLARLKLLNPDDLREEIVKAGLKCGPITSTTRFILEKKLAQALLEQGG
CGGTGGCTGGTGCGGCGGCTGGGCCCGCGGCCGGGAGGTCTGGGCCGCAGCGGGACCCCAGTTCCTCCGCCAAGCGCGGCCGCCGCCCCCGCCTCAGGTGAAATGACACTGGATGCTCTGTTGGCTCGATTGAAACTTCTGAATCCAGATGACCTTAGAGAAGAAATCGTCAAAGCCGGATTGAAATGTGGACCCATTACATCAACTACAAGGTTCATTTTTGAGAAAAAATTGGCTCAGGCTTTACTGGAGCAAGGAGGAA	777	29	1 Base Change	0.24	0	RWLVRRLGPRPGGLGRSGTPVPPPSAAAAPASGEMTLDALLARLKLLNPDDLREEIVKAGLKCGPITSTTRFIFEKKLAQALLEQGG
CGGTGGCTGGTGCGGCGGCTGGGCCCGCGGCCGGGAGGTCTGGGCCGCAGCGGGACCCCAGTTCCTCCGCCAAGCGCGGCCGCCGCCCCCGCCTCAGGTGAAATGACAATGGATGCTCTGTTGGCTCGATTGAAACTTCTGAATCCAGATGACCTTAGAGAAGAAATCGTCAAAGCCGGATTGAAATGTGGACCCATTACATCAACTACAAGGTTCATTTTTGAGACAAAATTGGCTCAGGCTTTACTGGAGCAAGGAGGAA	747	30	1 Base Change	0.23	0	RWLVRRLGPRPGGLGRSGTPVPPPSAAAAPASGEMTMDALLARLKLLNPDDLREEIVKAGLKCGPITSTTRFIFETKLAQALLEQGG
CGGTGGCTGGTGCGGCGGCTGGGCCCGCGGCCGGGAGGTCTGGGCCGCAGCGGGACCCCAGTTCCTCCGCCAAGCGCGGCCGCCGCCCCCGCCTCAGGTGAAATGACAATGGATGCTCTGTTGGCTCGATTGAAACTTCTGAATCCAGATGACCTTAGAGAAGAAATCGTCAAAGCCGGATTGAAATGTGGACCCAGTACATCAACTACAAGGTTCATTTTTGAGAAAAAATTGGCTCAGGCTTTACTGGAGCAAGGAGGAA	665	30	1 Base Change	0.21	0	RWLVRRLGPRPGGLGRSGTPVPPPSAAAAPASGEMTMDALLARLKLLNPDDLREEIVKAGLKCGPSTSTTRFIFEKKLAQALLEQGG
CGGTGGCTGGTGCGGCGGCTGGGCCCGCGGCCGGGAGGTCTGGGCCGCAGCGGGACCCCA--TCCTCCGCCAAGCGCGGCCGCCGCCCCCGCCTCAGGTGAAATGACAATGGATGCTCTGTTGGCTCGATTGAAACTTCTGAATCCAGATGACCTTAGAGAAGAAATCGTCAAAGCCGGATTGAAATGTGGACCCATTACATCAACTACAAGGTTCATTTTTGAGAAAAAATTGGCTCAGGCTTTACTGGAGCAAGGAGGAA	632	32	Deletion	0.2	-2	RWLVRRLGPRPGGLGRSGTPSSAKRGRRPRLR*
CGGTGGCTGGTGCGGCGGCTGGGCCCGCGGCCGGGAGGTCTGGGCCGCAGCGGGACCCCAGTTCCTCCGCCAAGCGCGGCCGCCGCCCCCGCCTCAGGTGAAATGACAATGGATGCTCTGTTGGCTCGATTGAAACTTCTGAATCCAGATGACCTTAGAGAAGAAATCGTCAAAGCCGGATTGAAATGTGGACCCATTACATCAACTACACGGTTCATTTTTGAGAAAAAATTGGCTCAGGCTTTACTGGAGCAAGGAGGAA	481	29	1 Base Change	0.15	0	RWLVRRLGPRPGGLGRSGTPVPPPSAAAAPASGEMTMDALLARLKLLNPDDLREEIVKAGLKCGPITSTTRFIFEKKLAQALLEQGG
CGGTGGCTGGTGCGGCGGCTGGGCCCGCGGCCGGGAGGTCTGGGCCGCAGCGGGACCCCAGTTCCTCCGCCAAGCGCGGCCGCCGCCCCCGCCTCAGGTGAAATGACAATGGATGCTCTGTTGGCTCGATTGAAACTTCTGAATCCAGATGACCTTAGAGAAGAAATCGTCAAAGCCGGATTGAAATGTGGACCCATTACATCAACTCCAAGGTTCATTTTTGAGAAAAAATTGGCTCAGGCTTTACTGGAGCAAGGAGGAA	395	29	1 Base Change	0.12	0	RWLVRRLGPRPGGLGRSGTPVPPPSAAAAPASGEMTMDALLARLKLLNPDDLREEIVKAGLKCGPITSTPRFIFEKKLAQALLEQGG
CGGTGGCTGGTGCGGCGGCTGGGCCCGCGGCCGGGAGGTCTGGGCCGCAGCGGGACCCCAGTTCCTCCGCCAAGCGCGGCCGCCGCCCCCGCCTCAGGTGAAATGACAATGGATGCTCTGTTGGCTCGATTGAAACTTCTGAATCCAGATGACCTTAGAGAAGAAATCGTCAAAGCCGGATTGAAATGTGGACCCATTACATCAACTACAAGGTTCATTTTTGAAAAAAAATTGGCTCAGGCTTTACTGGAGCAAGGAGGAA	367	32	1 Base Change	0.11	0	RWLVRRLGPRPGGLGRSGTPVPPPSAAAAPASGEMTMDALLARLKLLNPDDLREEIVKAGLKCGPITSTTRFIFEKKLAQALLEQGG
Other (< top 10 reads)	39111	N/A	N/A	14.38	N/A	Other

## Sheet: J1
Target Sequence	Reads	Avg Q Score	Type	Pct	Indel Length	Target Amino Acids
CGGTGGCTGGTGCGGCGGCTGGGCCCGCGGCCGGGAGGTCTGGGCCGCAGCGGGACCCCA--TCCTCCGCCAAGCGCGGCCGCCGCCCCCGCCTCAGGTGAAATGACAATGGATGCTCTGTTGGCTCGATTGAAACTTCTGAATCCAGATGACCTTAGAGAAGAAATCGTCAAAGCCGGATTGAAATGTGGACCCATTACATCAACTACAAGGTTCATTTTTGAGAAAAAATTGGCTCAGGCTTTACTGGAGCAAGGAGGAA	327688	32	Deletion	84.48	-2	RWLVRRLGPRPGGLGRSGTPSSAKRGRRPRLR*
CGGTGGCTGGTGCGGCGGCTGGGCCCGCGGCCGGGAGGTCTGGGCCGCAGCGGGACCCCA--TCCTCCGCCAAGCGCGGCCGCCGCCCCCGCCTCAGGTGAAATGACAATGGATGCTCTGTTGGCTCGATTGAAACTTCTGAATCCAGATGACCTTAGAGAAGAAATCGTCAAAGCCGGATTGAAATGTGGACCCATTACATCAACTACAAGGTTCATTTTTGAGAaAAAAATTGGCTCAGGCTTTACTGGAGCAAGGAGGAA	3680	32	Insertion and Deletion	0.95	-1	RWLVRRLGPRPGGLGRSGTPSSAKRGRRPRLR*
CGGTGGCTGGTGCGGCGGCTGGGCCCGCGGCCGGGAGGTCTGGGCCGCAGCGGGACCCCAGTTCCTCCGCCAAGCGCGGCCGCCGCCCCCGCCTCAGGTGAAATGACAATGGATGCTCTGTTGGCTCGATTGAAACTTCTGAATCCAGATGACCTTAGAGAAGAAATCGTCAAAGCCGGATTGAAATGTGGACCCATTACATCAACTACAAGGTTCATTTTTGAGAAAAAATTGGCTCAGGCTTTACTGGAGCAAGGAGGAA	1957	32	WT	0.5	0	RWLVRRLGPRPGGLGRSGTPVPPPSAAAAPASGEMTMDALLARLKLLNPDDLREEIVKAGLKCGPITSTTRFIFEKKLAQALLEQGG
CGGTGGCTGGTGCGGCGGCTGGGCCCGCGGCCGGGAGGTCTGGGCCGCAGCGGGACCCCA--TCCTCCGCCAAGCGCGGCCGCCGCCCCCGCCTCAGGTGAAATGACAATGGATGCTCTGTTGGCTCGATTGAAACTTCTGAATCCAGATGACCTTAGAGAAGAAATCGTCAAAGCCGGATTGAAATGTGGACCCATTACATCAACTACAAGGTTCATTTTGGAGAAAAAATTGGCTCAGGCTTTACTGGAGCAAGGAGGAA	1489	30	Deletion	0.38	-2	RWLVRRLGPRPGGLGRSGTPSSAKRGRRPRLR*
CGGTGGCTGGTGCGGCGGCTGGGCCCGCGGCCGGGAGGTCTGGGCCGCAGCGGGACCCCA--TCCTCCGCCAAGCGCGGCCGCCGCCCCCGCCTCAGGTGAAATGACACTGGATGCTCTGTTGGCTCGATTGAAACTTCTGAATCCAGATGACCTTAGAGAAGAAATCGTCAAAGCCGGATTGAAATGTGGACCCATTACATCAACTACAAGGTTCATTTTTGAGAAAAAATTGGCTCAGGCTTTACTGGAGCAAGGAGGAA	1131	30	Deletion	0.29	-2	RWLVRRLGPRPGGLGRSGTPSSAKRGRRPRLR*
CGGTGGCTGGTGCGGCGGCTGGGCCCGCGGCCGGGAGGTCTGGGCCGCAGCGGGACCCCA--TCCTCCGCCAAGCGCGGCCGCCGCCCCCGCCTCAGGTGAAATGACAATGGATGCTCTGTTGGCTCGATTGAAACTTCTGAATCCAGATGACCTTAGAGAAGAAATCGTCAAAGCCGGATTGAAATGTGGACCCATTACATCAACTACAAGGTTCATTTTTGAGACAAAATTGGCTCAGGCTTTACTGGAGCAAGGAGGAA	1051	30	Deletion	0.27	-2	RWLVRRLGPRPGGLGRSGTPSSAKRGRRPRLR*
CGGTGGCTGGTGCGGCGGCTGGGCCCGCGGCCGGGAGGTCTGGGCCGCAGCGGGACCCCA--TCCTCCGCCAAGCGCGGCCGCCGCCCCCGCCTCAGGTGAAATGACAATGGATGCTCTGTTGGCTCGATTGAAACTTCTGAATCCAGATGACCTTAGAGAAGAAATCGTCAAAGCCGGATTGAAATGTGGACCCAGTACATCAACTACAAGGTTCATTTTTGAGAAAAAATTGGCTCAGGCTTTACTGGAGCAAGGAGGAA	1002	29	Deletion	0.26	-2	RWLVRRLGPRPGGLGRSGTPSSAKRGRRPRLR*
CGGTGGCTGGTGCGGCGGCTGGGCCCGCGGCCGGGAGGTCTGGGCCGCAGCGGGACCCCA--TCCTCCGCCAAGCGCGGCCGCCGCCCCCGCCTCAGGTGAAATGACAATGGATGCTCTGTTGGCTCGATTGAAACTTCTGAATCCAGATGACCTTAGAGAAGAAATCGTCAAAGCCGGATTGAAATGTGGACCCATTACATCAACTACCAGGTTCATTTTTGAGAAAAAATTGGCTCAGGCTTTACTGGAGCAAGGAGGAA	610	29	Deletion	0.16	-2	RWLVRRLGPRPGGLGRSGTPSSAKRGRRPRLR*
CGGTGGCTGGTGCGGCGGCTGGGCCCGCGGCCGGGAGGTCTGGGCCGCAGCGGGACCCCA--TCCTCCGCCAAGCGCGGCCGCCGCCCCCGCCTCAGGTGAAATGACCATGGATGCTCTGTTGGCTCGATTGAAACTTCTGAATCCAGATGACCTTAGAGAAGAAATCGTCAAAGCCGGATTGAAATGTGGACCCATTACATCAACTACAAGGTTCATTTTTGAGAAAAAATTGGCTCAGGCTTTACTGGAGCAAGGAGGAA	465	29	Deletion	0.12	-2	RWLVRRLGPRPGGLGRSGTPSSAKRGRRPRLR*
CGGTGGCTGGTGCGGCGGCTGGGCCCGCGGCCGGGAGGTCTGGGCCGCAGCGGGACCCCA--TCCTCCGCCAAGCGCGGCCGCCGCCCCCGCCTCAGGTGAAATGACAATGGATGCTCTGTTGGCTCGATTGAAACTTCTGAATCCAGATGACCTTAGAGAAGAAATCGTCAAAGCCGGATTGAAATGTGGACCCATTACATCAACTACACGGTTCATTTTTGAGAAAAAATTGGCTCAGGCTTTACTGGAGCAAGGAGGAA	461	29	Deletion	0.12	-2	RWLVRRLGPRPGGLGRSGTPSSAKRGRRPRLR*
Other (< top 10 reads)	39761	N/A	N/A	12.47	N/A	Other

## Sheet: J2
Target Sequence	Reads	Avg Q Score	Type	Pct	Indel Length	Target Amino Acids
CGGTGGCTGGTGCGGCGGCTGGGCCCGCGGCCGGGAGGTCTGG-------------------TCCTCCGCCAAGCGCGGCCGCCGCCCCCGCCTCAGGTGAAATGACAATGGATGCTCTGTTGGCTCGATTGAAACTTCTGAATCCAGATGACCTTAGAGAAGAAATCGTCAAAGCCGGATTGAAATGTGGACCCATTACATCAACTACAAGGTTCATTTTTGAGAAAAAATTGGCTCAGGCTTTACTGGAGCAAGGAGGAA	129939	31	Deletion	83.11	-19	RWLVRRLGPRPGGLVLRQARPPPPPQVK*
CGGTGGCTGGTGCGGCGGCTGGGCCCGCGGCCGGGAGGTCTGGGCCGCAGCGGGACCCCAGTTCCTCCGCCAAGCGCGGCCGCCGCCCCCGCCTCAGGTGAAATGACAATGGATGCTCTGTTGGCTCGATTGAAACTTCTGAATCCAGATGACCTTAGAGAAGAAATCGTCAAAGCCGGATTGAAATGTGGACCCATTACATCAACTACAAGGTTCATTTTTGAGAAAAAATTGGCTCAGGCTTTACTGGAGCAAGGAGGAA	4884	32	WT	3.12	0	RWLVRRLGPRPGGLGRSGTPVPPPSAAAAPASGEMTMDALLARLKLLNPDDLREEIVKAGLKCGPITSTTRFIFEKKLAQALLEQGG
CGGTGGCTGGTGCGGCGGCTGGGCCCGCGGCCGGGAGGTCTGG-------------------TCCTCCGCCAAGCGCGGCCGCCGCCCCCGCCTCAGGTGAAATGACAATGGATGCTCTGTTGGCTCGATTGAAACTTCTGAATCCAGATGACCTTAGAGAAGAAATCGTCAAAGCCGGATTGAAATGTGGACCCATTACATCAACTACAAGGTTCATTTTTGAGAaAAAAATTGGCTCAGGCTTTACTGGAGCAAGGAGGAA	1356	31	Insertion and Deletion	0.87	-18	RWLVRRLGPRPGGLVLRQARPPPPPQVK*
CGGTGGCTGGTGCGGCGGCTGGGCCCGCGGCCGGGAGGTCTGG-------------------TCCTCCGCCAAGCGCGGCCGCCGCCCCCGCCTCAGGTGAAATGACAATGGATGCTCTGTTGGCTCGATTGAAACTTCTGAATCCAGATGACCTTAGAGAAGAAATCGTCAAAGCCGGATTGAAATGTGGACCCAGTACATCAACTACAAGGTTCATTTTTGAGAAAAAATTGGCTCAGGCTTTACTGGAGCAAGGAGGAA	648	29	Deletion	0.41	-19	RWLVRRLGPRPGGLVLRQARPPPPPQVK*
CGGTGGCTGGTGCGGCGGCTGGGCCCGCGGCCGGGAGGTCTGG-------------------TCCTCCGCCAAGCGCGGCCGCCGCCCCCGCCTCAGGTGAAATGACAATGGATGCTCTGTTGGCTCGATTGAAACTTCTGAATCCAGATGACCTTAGAGAAGAAATCGTCAAAGCCGGATTGAAATGTGGACCCATTACATCAACTACAAGGTTCATTTTGGAGAAAAAATTGGCTCAGGCTTTACTGGAGCAAGGAGGAA	409	29	Deletion	0.26	-19	RWLVRRLGPRPGGLVLRQARPPPPPQVK*
CGGTGGCTGGTGCGGCGGCTGGGCCCGCGGCCGGGAGGTCTGGGCCGCAGCGGGACCCCA--TCCTCCGCCAAGCGCGGCCGCCGCCCCCGCCTCAGGTGAAATGACAATGGATGCTCTGTTGGCTCGATTGAAACTTCTGAATCCAGATGACCTTAGAGAAGAAATCGTCAAAGCCGGATTGAAATGTGGACCCATTACATCAACTACAAGGTTCATTTTTGAGAAAAAATTGGCTCAGGCTTTACTGGAGCAAGGAGGAA	248	32	Deletion	0.16	-2	RWLVRRLGPRPGGLGRSGTPSSAKRGRRPRLR*
CGGTGGCTGGTGCGGCGGCTGGGCCCGCGGCCGGGAGGTCTGG-------------------TCCTCCGCCAAGCGCGGCCGCCGCCCCCGCCTCAGGTGAAATGACAATGGATGCTCTGTTGGCTCGATTGAAACTTCTGAATCCAGATGACCTTAGAGAAGAAATCGTCAAAGCCGGATTGAAATGTGGACCCATTACATCAACTACAAGGTTCATTTTTGAGAAAAAATTTGCTCAGGCTTTACTGGAGCAAGGAGGAA	207	28	Deletion	0.13	-19	RWLVRRLGPRPGGLVLRQARPPPPPQVK*
CGGTGGCTGGTGCGGCGGCTGGGCCCGCGGCCGGGAGGTCTGG-------------------TCCTCCGCCAAGCGCGGCCGCCGCCCCCGCCTCAGGTGAAATGACACTGGATGCTCTGTTGGCTCGATTGAAACTTCTGAATCCAGATGACCTTAGAGAAGAAATCGTCAAAGCCGGATTGAAATGTGGACCCATTACATCAACTACAAGGTTCATTTTTGAGAAAAAATTGGCTCAGGCTTTACTGGAGCAAGGAGGAA	197	28	Deletion	0.13	-19	RWLVRRLGPRPGGLVLRQARPPPPPQVK*
CGGTGGCTGGTGCGGCGGCTGGGCCCGCGGCCGGGAGGTCTGG-------------------TCCTCCGCCAAGCGCGGCCGCCGCCCCCGCCTCAGGTGAAATGACAATGGATGCTCTGTTGGCTCGATTGAAACTTCTGAATCCAGATGACCTTAGAGAAGAAATCGTCAAAGCCGGATTGAAATGTGGACCCATTACATCAACTACACGGTTCATTTTTGAGAAAAAATTGGCTCAGGCTTTACTGGAGCAAGGAGGAA	193	28	Deletion	0.12	-19	RWLVRRLGPRPGGLVLRQARPPPPPQVK*
CGGTGGCTGGTGCGGCGGCTGGGCCCGCGGCCGGGAGGTCTGG-------------------TCCTCCGCCAAGCGCGGCCGCCGCCCCCGCCTCAGGTGAAATGACCATGGATGCTCTGTTGGCTCGATTGAAACTTCTGAATCCAGATGACCTTAGAGAAGAAATCGTCAAAGCCGGATTGAAATGTGGACCCATTACATCAACTACAAGGTTCATTTTTGAGAAAAAATTGGCTCAGGCTTTACTGGAGCAAGGAGGAA	188	28	Deletion	0.12	-19	RWLVRRLGPRPGGLVLRQARPPPPPQVK*
Other (< top 10 reads)	18081	N/A	N/A	11.57	N/A	Other
